# Supplementary material for: A Low-Cost Ecofriendly Oxidation Process to Manufacture High-Performance Polymeric Biosurfactants Derived from Municipal Biowaste
Source: Polymers (Basel). 2024 May 23;16(11):1479. doi: 10.3390/polym16111479 (PMC11174893; doi:10.3390/polym16111479)
Supplement: Supplementary file 1 [file polymers-16-01479-s001.zip]

Archive with 1 entries (1 files):
- polymers-2939017-supplementary.pdf
